# Supplementary material for: Effect of donor non-muscle myosin heavy chain (MYH9) gene polymorphisms on clinically relevant kidney allograft dysfunction
Source: BMC Nephrol. 2020 Sep 1;21:380. doi: 10.1186/s12882-020-02039-6 (PMC7465840; doi:10.1186/s12882-020-02039-6)
Supplement: Supplementary file 1 — Additional file 1 : Supplementary Table 1. [file 12882_2020_2039_MOESM1_ESM.xls]

## Sheet: Arkusz1
pk_disease	N Obs	Variable	N	Mean	Std Dev	Median	Minimum	Maximum
ADPKD	34	3_eGFR	34	48.9	12.9	50.8	26.6	77.6
		6_eGFR	34	51.4	13.9	47.9	27.3	90.5
		9_eGFR	34	50.9	10.8	50.4	31.1	75.7
		12_eGFR	34	51.9	11.9	51.4	30.5	83.7
GN	83	3_eGFR	82	43.3	15	39.2	15.5	86.7
		6_eGFR	83	48	18	46	17.7	116.9
		9_eGFR	81	49.4	18.8	46.2	16.7	136.3
		12_eGFR	83	49.2	20	46.6	12.2	162.9
diabetes	21	3_eGFR	21	51	23.6	45.6	21.3	118
		6_eGFR	21	49.4	21.9	49.1	17.9	94.4
		9_eGFR	20	50.2	18	53.2	17.9	83.6
		12_eGFR	21	49.4	16.5	48.4	19.1	81.6
hyper. nephro.	12	3_eGFR	12	44	13	46.2	19.1	65.5
		6_eGFR	12	44.4	13.4	42.1	23.9	60.6
		9_eGFR	11	46.9	15	51.3	23	72.4
		12_eGFR	12	46.2	12.4	47	23.9	60.6
other or unknown	57	3_eGFR	56	50.1	16.8	46.6	24.7	96.8
		6_eGFR	57	52.6	18	49.8	24.7	99.6
		9_eGFR	56	51.8	17.1	47.5	24.5	99.6
		12_eGFR	57	53.1	18.8	50.2	25.8	99.6
eGFR classified by PKD		Kruskal-Wallis Test
		Pr > ChiSq
3_eGFR		0.0775
6_eGFR		0.3917
9_eGFR		0.7921
12_eGFR		0.5811
