# Supplementary material for: Effect of donor non-muscle myosin heavy chain (MYH9) gene polymorphisms on clinically relevant kidney allograft dysfunction
Source: BMC Nephrol. 2020 Sep 1;21:380. doi: 10.1186/s12882-020-02039-6 (PMC7465840; doi:10.1186/s12882-020-02039-6)
Supplement: Supplementary file 2 — Additional file 2 : Supplementary Table 2. [file 12882_2020_2039_MOESM2_ESM.xls]

## Sheet: Arkusz2
	proteinuric patients (%)
post Tx months	ADPKD (n=34)	GN (n=82)	diabetes (n=14)	hyper. nephro. (n=10)	other or unknown (n=55)	Total	p*
3	5.88	20.73	15	16.67	10.71	14.71	0.2531
6	8.82	18.29	10	16.67	3.57	11.76	0.0749
9	2.94	20.99	21.05	9.09	8.93	13.93	0.0477
12	11.76	18.29	30	16.67	3.51	14.15	0.0144
*Fisher's Exact Test
