# Supplementary material for: Effect of donor non-muscle myosin heavy chain (MYH9) gene polymorphisms on clinically relevant kidney allograft dysfunction
Source: BMC Nephrol. 2020 Sep 1;21:380. doi: 10.1186/s12882-020-02039-6 (PMC7465840; doi:10.1186/s12882-020-02039-6)
Supplement: Supplementary file 5 — Additional file 5 : Supplementary Table 5. [file 12882_2020_2039_MOESM5_ESM.xls]

## Sheet: Arkusz1
	3rd months			6th months			9th months			12th months
proteinuria incidence (% of pts)	GG	GA + AA	p*	GG	GA + AA	p*	GG	GA + AA	p*	GG	GA + AA	p*
whole group (n=207)	21.7	8.9	0.0161	16.3	8	0.082	17.6	10.9	0.22	17.2	11.6	0.3149
#EP negative group (n=195)	18.8	7.3	0.0263	11.9	6.4	0.2073	13.2	8.4	0.3428	12.9	10.1	0.6492
*Fisher's Exact Test
# Early Proteinuria
